# Supplementary material for: Modulation of Membrane Microviscosity by Protein-Mediated Carotenoid Delivery as Revealed by Time-Resolved Fluorescence Anisotropy
Source: Membranes (Basel). 2022 Sep 20;12(10):905. doi: 10.3390/membranes12100905 (PMC9609150; doi:10.3390/membranes12100905)
Supplement: Supplementary file 1 [file membranes-12-00905-s001.zip]

Archive with 4 entries (4 files):
- Supplementary Information_final.pdf
- __MACOSX/._Supplementary Information_final.pdf
- Supplementary Video_final.avi
- __MACOSX/._Supplementary Video_final.avi
